# Supplementary material for: Distribution and diversity of ROS-generating enzymes across the animal kingdom, with a focus on sponges (Porifera)
Source: BMC Biol. 2022 Sep 30;20:212. doi: 10.1186/s12915-022-01414-z (PMC9524095; doi:10.1186/s12915-022-01414-z)
Supplement: Supplementary file 2 — Additional file 2. Table displaying total number of sequences identified within the genomes of each metazoan species based on the presence of characteristic domains for NOX, CuZnSOD, and MnSOD proteins. [file 12915_2022_1414_MOESM2_ESM.xlsx]

## Sheet: NOX
Number of unique sequences containing NOX domain
Species	# of unique seqs containg NOX domain	# seqs retained with HHHH motif	# of unique protein seqs
Acanthaster.planci	15	8	8
Amphimedon.queenslandica	30	6	6
Branchiostoma.floridae	15	6	6
Caenorhabditis.elegans	5	2	2
Capitella.teleta	24	5	5
Ciona.intestinalis	20	8	8
Danio.rerio	42	7	7
Drosophila.melanogaster	5	2	2
Ephydatia.muelleri	17	5	5
Homo.sapiens	81	25	22
Lingula.anatina	41	12	12
Mnemiopsis.leidyi	10	1	1
Nematostella.vectensis	15	3	3
Oscarella.carmela	12	4	4
Strongylocentrotus.purpuratus	20	6	6
Sycon.ciliatum	14	6	6
Tethya.wilhelma	17	4	4
Xenopus.tropicalis	27	9	8
Xestospongia.bergquistia	10	3	3
	420	122	118

## Sheet: CuZnSOD
Number of unique sequences containing CuZnSOD domain
Species	# of unique seqs containg SOD_C domain	# seqs retained	#CCS	#SOD seqs	# Uniqe SOD sequences
Acanthaster.planci	7	7	1	6	7
Amphimedon.queenslandica	6	5	1	4	5
Branchiostoma.floridae	7	7	1	6	7
Caenorhabditis.elegans	9	9	0	9	7
Capitella.teleta	7	6	1	5	6
Ciona.intestinalis	6	5	2	3	5
Danio.rerio	8	6	2	4	6
Drosophila.melanogaster	5	5	1	4	5
Ephydatia.muelleri	7	7	1	6	7
Homo.sapiens	7	7	4	3	7
Lingula.anatina	8	5	1	4	5
Mnemiopsis.leidyi	10	9	1	8	9
Nematostella.vectensis	3	3	0	3	3
Oscarella.carmela	2	2	0	2	2
Strongylocentrotus.purpuratus	7	5	1	4	5
Sycon.ciliatum	15	14	1	13	14
Tethya.wilhelma	22	22	1	21	22
Xenopus.tropicalis	6	5	2	3	4
Xestospongia.bergquistia	7	6	1	5	6
	149	135	22	113	132

## Sheet: MnSOD
Number of unique sequences containing MnSOD domains
Species	# of unique seqs containg MnSOD domains	# seqs retained	# of unique protein seqs
Amphimedon.queenslandica	3	3	3
Xestospongia.bergquistia	3	3	3
Tethya.wilhelma	2	2	2
Oscarella.carmela	3	3	3
Sycon.ciliatum	2	2	2
Ephydatia.muelleri	1	1	1
Mnemiopsis.leidyi	1	1	1
Nematostella.vectensis	3	3	3
Acanthaster.planci	1	1	1
Strongylocentrotus.purpuratus	2	2	2
Branchiostoma.floridae	2	2	2
Ciona.intestinalis	1	1	1
Capitella.teleta	3	3	3
Lingula.anatina	6	6	6
Caenorhabditis.elegans	4	4	2
Drosophila.melanogaster	1	1	1
Danio.rerio	1	1	1
Xenopus.tropicalis	1	1	1
Homo.sapiens	10	10	8
	50	50
