# Supplementary material for: Distribution and diversity of ROS-generating enzymes across the animal kingdom, with a focus on sponges (Porifera)
Source: BMC Biol. 2022 Sep 30;20:212. doi: 10.1186/s12915-022-01414-z (PMC9524095; doi:10.1186/s12915-022-01414-z)
Supplement: Supplementary file 3 — Additional file 3. Output from DeepLoc-2.0 analysis predicting subcellular localisation for identified CuZnSOD and MnSOD proteins. [file 12915_2022_1414_MOESM3_ESM.xlsx]

## Sheet: CuZnSOD
Protein_ID	Localizations	Signals	Cytoplasm	Nucleus	Extracellular	Cell membrane	Mitochondrion	Plastid	Endoplasmic reticulum	Lysosome/Vacuole	Golgi apparatus	Peroxisome			Localization	Cytoplasm	Nucleus	Extracellular	Cell membrane	Mitochondrion	Plastid	Endoplasmic reticulum	Lysosome/Vacuole	Golgi apparatus	Peroxisome
Acanthaster.planci_61_CuZn	Cell membrane		0.1699	0.126	0.3395	0.7196	0.0512	0.0064	0.1574	0.3261	0.1849	0.0216			Threshold	0.4761	0.5014	0.6173	0.5646	0.622	0.6395	0.609	0.5848	0.6494	0.7364
Acanthaster.planci_62_CuZn	Cell membrane		0.197	0.154	0.1678	0.7674	0.046	0.0048	0.1737	0.3947	0.2575	0.0223
Acanthaster.planci_1_CuZn	Cytoplasm		0.5909	0.3321	0.3619	0.1401	0.2803	0.016	0.056	0.0882	0.048	0.0629
Acanthaster.planci_5_CuZn	Cell membrane	Signal peptide|Transmembrane domain	0.2693	0.1139	0.2525	0.8061	0.0337	0.0049	0.251	0.2647	0.1568	0.032
Acanthaster.planci_60_CuZn	Extracellular	Signal peptide	0.3976	0.2217	0.4963	0.2159	0.2223	0.0345	0.3944	0.2097	0.3552	0.0443
Acanthaster.planci_3_CuZn	Extracellular	Signal peptide	0.3531	0.1528	0.8708	0.2778	0.4561	0.0185	0.3202	0.2173	0.0918	0.0104
Amphimedon.queenslandica_108_CuZn	Extracellular	Signal peptide	0.2165	0.0875	0.6038	0.2468	0.0876	0.0032	0.1983	0.3679	0.1601	0.0057
Amphimedon.queenslandica_71_CuZn	Cytoplasm	Signal peptide	0.6289	0.0933	0.3887	0.3867	0.0484	0.0062	0.2884	0.4572	0.3369	0.0037
Amphimedon.queenslandica_26_CuZn	Cytoplasm|Nucleus	Nuclear localization signal	0.7059	0.539	0.1575	0.2223	0.3476	0.0197	0.0823	0.099	0.0282	0.0771
Amphimedon.queenslandica_76_CuZn	Cell membrane	Signal peptide	0.2304	0.103	0.3603	0.7505	0.0278	0.0064	0.1288	0.4787	0.2699	0.029
Branchiostoma.floridae_42_CuZn	Cytoplasm	Peroxisomal targeting signal	0.6773	0.328	0.183	0.2474	0.043	0.0106	0.1643	0.4996	0.292	0.088
B.floridae_93_CuZn	Nucleus	Nuclear localization signal	0.3417	0.7717	0.1481	0.0888	0.1018	0.0126	0.1768	0.1349	0.09	0.0472
Branchiostoma.floridae_63_CuZn	Lysosome/Vacuole		0.3152	0.2766	0.2488	0.2971	0.0733	0.0153	0.2307	0.387	0.0582	0.0267
Branchiostoma.floridae_2_CuZn	Cytoplasm		0.5392	0.2601	0.361	0.1227	0.213	0.045	0.284	0.055	0.1001	0.1144
Branchiostoma.floridae_6_CuZn	Cytoplasm		0.5681	0.3052	0.3832	0.1973	0.2212	0.0161	0.1619	0.0682	0.0377	0.0824
Branchiostoma.floridae_17_CuZn	Cytoplasm	Peroxisomal targeting signal	0.8237	0.2878	0.3212	0.1718	0.4631	0.0142	0.1779	0.1029	0.0552	0.2199
Caenorhabditis.elegans_29_CuZnSOD	Cytoplasm	Mitochondrial transit peptide	0.6055	0.2728	0.5165	0.1645	0.6049	0.0525	0.2165	0.1458	0.1787	0.1893
Caenorhabditis.elegans_30_CuZnSOD	Cytoplasm		0.7472	0.3502	0.2823	0.17	0.4174	0.03	0.161	0.1367	0.0605	0.0982
Caenorhabditis.elegans_31_CuZnSOD	Cytoplasm		0.7472	0.3502	0.2823	0.17	0.4174	0.03	0.161	0.1367	0.0605	0.0982
Caenorhabditis.elegans_33_CuZnSODSOD4	Extracellular	Signal peptide	0.1286	0.0465	0.9249	0.0962	0.083	0.0028	0.151	0.4275	0.226	0.0028
Caenorhabditis.elegans_34_CuZnSODSOD4	Extracellular		0.1153	0.0362	0.7125	0.5279	0.0667	0.0017	0.2127	0.2914	0.2054	0.03
Caenorhabditis.elegans_32_CuZnSODSOD5	Cytoplasm		0.6837	0.2378	0.4022	0.1391	0.5295	0.0888	0.1534	0.2196	0.1399	0.1658
Caenorhabditis.elegans_113_CuZnSOD	Extracellular	Signal peptide	0.335	0.0973	0.8542	0.2231	0.0726	0.0287	0.1343	0.1985	0.1602	0.0283
Caenorhabditis.elegans_114_CuZnSOD	Extracellular	Signal peptide	0.2824	0.0641	0.8972	0.2178	0.0718	0.0108	0.1091	0.1714	0.1606	0.012
Caenorhabditis.elegans_115_CuZnSOD	Extracellular	Signal peptide	0.2824	0.0641	0.8972	0.2178	0.0718	0.0108	0.1091	0.1714	0.1606	0.012
Capitella.teleta_7_CuZn	Cytoplasm		0.7184	0.3324	0.3336	0.2488	0.3395	0.0108	0.1639	0.0565	0.0603	0.0679
Capitella.teleta_39_CuZn	Extracellular	Signal peptide	0.3567	0.057	0.9165	0.097	0.2669	0.0427	0.3422	0.0605	0.0905	0.0083
Capitella.teleta_37_CuZn	Extracellular	Signal peptide	0.1368	0.033	0.9078	0.1575	0.0886	0.0022	0.1471	0.453	0.2719	0.001
Capitella.teleta_38_CuZn	Cytoplasm		0.4838	0.4869	0.3939	0.0731	0.0436	0.159	0.2898	0.2107	0.0762	0.0279
Capitella.teleta_56_CuZn	Cytoplasm		0.616	0.3548	0.3555	0.1873	0.3316	0.0451	0.1393	0.1337	0.094	0.1221
Ciona.intestinalis_75_CuZn	Extracellular	Signal peptide	0.1312	0.0933	0.7418	0.279	0.0447	0.0027	0.1963	0.3679	0.0856	0.0011
Ciona.intestinalis_94_CuZn	Cell membrane		0.1055	0.0566	0.3846	0.8056	0.0502	0.0032	0.1596	0.5011	0.2818	0.0292
Ciona.intestinalis_24_CuZn	Cytoplasm		0.7402	0.405	0.377	0.22	0.3174	0.0121	0.1321	0.0982	0.0538	0.0564
Ciona.intestinalis_112_CuZn	Extracellular	Signal peptide	0.1969	0.072	0.6534	0.2585	0.1204	0.0058	0.4203	0.2232	0.2291	0.0033
Danio.rerio_45_CuZn	Extracellular	Signal peptide	0.2159	0.073	0.8432	0.1895	0.2836	0.0212	0.1933	0.3557	0.2014	0.0059
Danio.rerio_49_CuZn	Extracellular	Signal peptide	0.1907	0.0726	0.8935	0.1368	0.2284	0.013	0.1699	0.2494	0.1988	0.002
Danio.rerio_9_CuZn	Cytoplasm		0.7608	0.324	0.4114	0.224	0.3561	0.0188	0.1991	0.1278	0.0785	0.0601
Danio.rerio_65_CuZn	Cell membrane		0.1655	0.1339	0.2878	0.6986	0.0633	0.0062	0.2136	0.3826	0.2629	0.0208
Drosophila.melanogaster_36a_CuZnSOD	Extracellular	Signal peptide	0.1738	0.049	0.9101	0.1	0.0842	0.0017	0.2406	0.4799	0.174	0.0002
Drosophila.melanogaster_36b_CuZnSOD	Extracellular	Signal peptide	0.1565	0.0381	0.942	0.11	0.112	0.0014	0.2334	0.4489	0.1707	0.0005
Drosophila.melanogaster_36c_CuZnSOD	Extracellular	Signal peptide	0.1565	0.0381	0.942	0.11	0.112	0.0014	0.2334	0.4489	0.1707	0.0005
Drosophila.melanogaster_36d_CuZnSOD	Cell membrane		0.0835	0.017	0.5262	0.692	0.0799	0.0033	0.2485	0.4501	0.2502	0.0237
Drosophila.melanogaster_36e_CuZnSOD	Extracellular	Signal peptide	0.1565	0.0381	0.942	0.11	0.112	0.0014	0.2334	0.4489	0.1707	0.0005
Drosophila.melanogaster_16a_CuZnSOD	Cytoplasm		0.7289	0.3403	0.4031	0.1893	0.388	0.0135	0.1483	0.1141	0.081	0.1457
Drosophila.melanogaster_16b_CuZnSOD	Cytoplasm	Peroxisomal targeting signal	0.793	0.3334	0.3077	0.2338	0.3772	0.0176	0.2081	0.1209	0.0741	0.1761
Drosophila.melanogaster_105_CuZn	Cell membrane	Signal peptide	0.2029	0.0942	0.2974	0.7403	0.0315	0.0139	0.2649	0.4873	0.3316	0.0433
Drosophila.melanogaster_55a_CuZn	Extracellular	Signal peptide	0.2025	0.0534	0.955	0.1546	0.0839	0.0127	0.195	0.2748	0.177	0.0009
Drosophila.melanogaster_55b_CuZn	Extracellular	Signal peptide	0.2048	0.053	0.9546	0.1621	0.0863	0.0123	0.1873	0.2659	0.1732	0.0008
Ephydatia.muelleri_107_CuZn	Extracellular		0.4371	0.2299	0.4911	0.4127	0.0431	0.015	0.2094	0.2072	0.1782	0.0193
Ephydatia.muelleri_106_CuZn	Extracellular|Cell membrane		0.1407	0.0437	0.625	0.6313	0.0467	0.0063	0.2236	0.4229	0.1645	0.0343
Ephydatia.muelleri_111_CuZn	Cytoplasm		0.7355	0.1357	0.2336	0.3963	0.0444	0.0072	0.1157	0.3324	0.2195	0.0241
Ephydatia.muelleri_18_CuZn	Cytoplasm		0.7794	0.4949	0.2517	0.1023	0.2132	0.0185	0.1199	0.1987	0.0736	0.0725
Ephydatia.muelleri_19_CuZn	Cytoplasm	Peroxisomal targeting signal	0.7386	0.3618	0.1986	0.1171	0.1985	0.012	0.0934	0.1407	0.058	0.2239
Ephydatia.muelleri_40_CuZn	Extracellular	Signal peptide	0.2679	0.1097	0.7024	0.1679	0.1238	0.0137	0.2267	0.4606	0.2765	0.003
Homo.sapiens_10_CuZnSOD	Cytoplasm		0.6635	0.3376	0.3436	0.3162	0.347	0.0553	0.1743	0.1007	0.0676	0.159
Homo.sapiens_11_CuZnSOD	Cytoplasm		0.679	0.3487	0.4195	0.2845	0.3631	0.0177	0.1631	0.1306	0.0636	0.0705
Homo.sapiens_46_CuZnSOD	Extracellular	Signal peptide	0.2166	0.0592	0.7468	0.1857	0.1638	0.0013	0.4323	0.5306	0.4204	0.0054
Lingula.anatina_4_CuZn	Extracellular	Signal peptide	0.2159	0.0642	0.9192	0.2339	0.0824	0.0073	0.1219	0.2338	0.1933	0.0012
Lingula.anatina_35_CuZn	Extracellular	Signal peptide	0.1496	0.0434	0.9329	0.1808	0.089	0.0113	0.2115	0.3205	0.1716	0.0015
Lingula.anatina_12_CuZn	Cytoplasm		0.7423	0.322	0.4029	0.2358	0.3149	0.0068	0.2077	0.1146	0.1063	0.0464
Lingula.anatina_13_CuZn	Cytoplasm|Extracellular		0.675	0.3287	0.6553	0.141	0.2692	0.0339	0.2835	0.0901	0.2401	0.0346
Mnemiopsis.leidyi_50_CuZn	Extracellular	Signal peptide	0.1854	0.0468	0.8175	0.1534	0.0672	0.0015	0.4116	0.4334	0.2707	0.0005
Mnemiopsis.leidyi_51_CuZn	Extracellular	Signal peptide	0.1213	0.0422	0.8774	0.0861	0.0569	0.0036	0.4832	0.3179	0.2225	0.0004
Mnemiopsis.leidyi_59_CuZn	Endoplasmic reticulum	Signal peptide	0.1919	0.1503	0.0929	0.281	0.1833	0.0041	0.7537	0.1786	0.3671	0.0231
Mnemiopsis.leidyi_52_CuZn	Extracellular	Nuclear localization signal	0.4713	0.3534	0.7472	0.0725	0.1556	0.0078	0.02	0.0741	0.18	0.0037
Mnemiopsis.leidyi_44_CuZn	Cell membrane		0.1375	0.0559	0.4254	0.8288	0.0677	0.0053	0.1802	0.1903	0.1687	0.1463
Mnemiopsis.leidyi_27_CuZn	Cytoplasm		0.8015	0.4193	0.1295	0.105	0.3024	0.0117	0.1334	0.1376	0.0652	0.0377
Mnemiopsis.leidyi_53_CuZn	Cytoplasm		0.5856	0.1954	0.3271	0.2182	0.2024	0.0033	0.2049	0.2023	0.2491	0.0167
Mnemiopsis.leidyi_54_CuZn	Extracellular	Signal peptide|Nuclear localization signal	0.2989	0.3359	0.5216	0.1778	0.0711	0.0189	0.1605	0.0616	0.0892	0.0025
Mnemiopsis.leidyi_115_CuZnSOD	Cytoplasm|Nucleus	Nuclear export signal	0.8004	0.625	0.0148	0.0946	0.1503	0.0057	0.1872	0.1029	0.1283	0.0073
Nematostella.vectensis_41_CuZn	Extracellular		0.3966	0.1683	0.4508	0.2293	0.4203	0.0304	0.0668	0.2691	0.0625	0.0275
Nematostella.vectensis_14_CuZn	Cytoplasm		0.8043	0.3452	0.3053	0.2361	0.2975	0.0105	0.2776	0.1502	0.0886	0.0685
Nematostella.vectensis_15_CuZn	Cytoplasm		0.8069	0.3509	0.2788	0.273	0.4204	0.0189	0.2485	0.084	0.0678	0.041
Oscarella.carmela_95_CuZn	Cell membrane		0.1532	0.0735	0.4317	0.7057	0.0626	0.0054	0.1365	0.3153	0.2581	0.0132
Oscarella.carmela_43_CuZn	Extracellular	Signal peptide	0.3128	0.1062	0.6628	0.1969	0.1029	0.0034	0.1911	0.3177	0.1835	0.0031
Strongylocentrotus.purpuratus_57_CuZn	Cytoplasm		0.4887	0.3778	0.249	0.1087	0.2818	0.0152	0.1572	0.142	0.1038	0.0427
Strongylocentrotus.purpuratus_28_CuZn	Cytoplasm		0.6791	0.273	0.4081	0.2167	0.3368	0.0119	0.1364	0.1028	0.1078	0.1068
Strongylocentrotus.purpuratus_58_CuZn	Extracellular	Signal peptide	0.1758	0.0991	0.8342	0.1197	0.1258	0.0055	0.297	0.4343	0.4417	0.0029
Strongylocentrotus.purpuratus_66_CuZn	Extracellular	Signal peptide	0.2361	0.1679	0.7082	0.3608	0.0656	0.0218	0.3222	0.265	0.1588	0.0181
Sycon.ciliatum_96_CuZn	Cell membrane		0.1519	0.0778	0.3444	0.6985	0.0382	0.0078	0.1521	0.3481	0.2464	0.032
Sycon.ciliatum_70_CuZn	Extracellular	Signal peptide	0.1896	0.0797	0.6269	0.3119	0.0567	0.0101	0.2029	0.3423	0.1257	0.0189
Sycon.ciliatum_100_CuZn	Cell membrane	Signal peptide	0.2122	0.2184	0.3451	0.4648	0.0954	0.0165	0.1527	0.1803	0.1475	0.0269
Sycon.ciliatum_101_CuZn	Cell membrane		0.119	0.0692	0.3177	0.696	0.0348	0.0117	0.2356	0.5359	0.3401	0.0266
Sycon.ciliatum_68_CuZn	Lysosome/Vacuole	Signal peptide	0.1801	0.1493	0.3958	0.2248	0.0727	0.0163	0.1517	0.3979	0.1251	0.0131
Sycon.ciliatum_97_CuZn	Cell membrane	Signal peptide	0.1559	0.079	0.3482	0.6938	0.0384	0.0078	0.1526	0.3427	0.242	0.0312
Sycon.ciliatum_98_CuZn	Cell membrane		0.1543	0.078	0.3475	0.6967	0.0382	0.0078	0.1526	0.3466	0.2446	0.0317
Sycon.ciliatum_103_CuZn	Cell membrane		0.1327	0.0587	0.4616	0.7212	0.0433	0.0072	0.2098	0.3871	0.2552	0.0085
Sycon.ciliatum_8_CuZn	Cytoplasm	Nuclear localization signal	0.8188	0.3608	0.3314	0.1845	0.3008	0.0224	0.1002	0.0749	0.0489	0.066
Sycon.ciliatum_99_CuZn	Cell membrane		0.1508	0.0785	0.3362	0.6935	0.0381	0.0079	0.1521	0.352	0.2474	0.0314
Sycon.ciliatum_69_CuZn	Extracellular	Signal peptide	0.1892	0.1703	0.44	0.2607	0.09	0.0075	0.1806	0.3835	0.0837	0.0147
Sycon.ciliatum_104_CuZn	Cell membrane	Signal peptide	0.1468	0.0564	0.4107	0.7447	0.0485	0.004	0.2027	0.5201	0.2942	0.0172
Sycon.ciliatum_102_CuZn	Cell membrane|Lysosome/Vacuole	Signal peptide	0.2366	0.0934	0.2842	0.6858	0.0279	0.0074	0.1639	0.6288	0.3042	0.0295
Tethya.wilhelma_78_CuZn	Extracellular	Signal peptide	0.1883	0.075	0.8766	0.2074	0.0455	0.0081	0.2331	0.3302	0.1709	0.0016
Tethya.wilhelma_79_CuZn	Extracellular	Signal peptide	0.3305	0.1654	0.5762	0.2962	0.0664	0.0176	0.1788	0.3133	0.1748	0.0201
Tethya.wilhelma_80_CuZn	Extracellular	Signal peptide	0.2642	0.1258	0.776	0.3089	0.0733	0.0331	0.1777	0.3057	0.2214	0.015
Tethya.wilhelma_85_CuZn	Cytoplasm		0.5984	0.1868	0.262	0.289	0.2242	0.0416	0.2938	0.309	0.2282	0.0947
Tethya.wilhelma_86_CuZn	Cytoplasm		0.6148	0.1837	0.2829	0.2942	0.216	0.0324	0.2611	0.3341	0.2388	0.1099
Tethya.wilhelma_88_CuZn	Cell membrane		0.1609	0.09	0.2471	0.8285	0.0486	0.0057	0.1995	0.3559	0.2252	0.018
Tethya.wilhelma_89_CuZn	Cell membrane		0.1594	0.0921	0.2503	0.8273	0.0489	0.0057	0.2122	0.3513	0.2328	0.0175
Tethya.wilhelma_87_CuZn	Extracellular	Signal peptide	0.2174	0.0895	0.7599	0.1931	0.037	0.0027	0.2661	0.4814	0.1341	0.0011
Tethya.wilhelma_72_CuZn	Extracellular	Signal peptide	0.2347	0.1306	0.782	0.2798	0.0638	0.017	0.1575	0.1701	0.1351	0.0888
Tethya.wilhelma_73_CuZn	Extracellular	Signal peptide	0.2597	0.1178	0.7842	0.2747	0.0436	0.0168	0.159	0.1944	0.1289	0.0815
Tethya.wilhelma_20_CuZn	Extracellular	Signal peptide	0.1828	0.0497	0.8666	0.1808	0.0991	0.0225	0.2907	0.5144	0.1763	0.0022
Tethya.wilhelma_21_CuZn	Cytoplasm|Mitochondrion		0.5836	0.4605	0.3614	0.0307	0.7309	0.0315	0.0934	0.0243	0.0571	0.0444
Tethya.wilhelma_22_CuZn	Nucleus	Nuclear localization signal	0.2118	0.7537	0.0654	0.0713	0.1463	0.0137	0.1169	0.1069	0.0738	0.0068
Tethya.wilhelma_23_CuZn	Nucleus	Nuclear localization signal	0.2296	0.9613	0.0159	0.0176	0.08	0.0362	0.0701	0.0286	0.0212	0.0026
Tethya.wilhelma_81_CuZn	Extracellular	Signal peptide	0.2848	0.15	0.6231	0.3355	0.0646	0.0091	0.2171	0.3298	0.148	0.0063
Tethya.wilhelma_82_CuZn	Extracellular	Signal peptide	0.2711	0.1399	0.6349	0.3299	0.0648	0.0083	0.2209	0.3218	0.1352	0.0066
Tethya.wilhelma_110_CuZn	Lysosome/Vacuole	Signal peptide	0.3518	0.1206	0.5396	0.2215	0.049	0.0045	0.2143	0.5684	0.1727	0.0012
Tethya.wilhelma_91_CuZn	Cell membrane		0.2142	0.0988	0.4723	0.6921	0.0312	0.0081	0.1836	0.2378	0.2578	0.0221
Tethya.wilhelma_92_CuZn	Cell membrane		0.2152	0.1019	0.4548	0.6849	0.0297	0.0078	0.1851	0.2382	0.253	0.022
Tethya.wilhelma_83_CuZn	Extracellular		0.2947	0.272	0.4635	0.3338	0.0737	0.0113	0.1315	0.1722	0.0514	0.0561
Tethya.wilhelma_84_CuZn	Extracellular		0.3284	0.2916	0.5344	0.318	0.0718	0.0184	0.1369	0.188	0.0592	0.0704
Xenopus.tropicalis_47_CuZn	Extracellular	Signal peptide	0.1431	0.0797	0.9242	0.1143	0.113	0.0048	0.1311	0.2203	0.1321	0.004
Xenopus.tropicalis_48_CuZn	Extracellular	Signal peptide	0.1431	0.0797	0.9242	0.1143	0.113	0.0048	0.1311	0.2203	0.1321	0.004
Xenopus.tropicalis_67_CuZn	Cell membrane	Signal peptide	0.2005	0.1419	0.2751	0.687	0.0598	0.0058	0.265	0.3492	0.3396	0.0213
Xestospongia.bergquistia_25_CuZn	Cytoplasm	Nuclear localization signal	0.7733	0.3997	0.3552	0.118	0.461	0.0169	0.1526	0.0441	0.0568	0.0401
Xestospongia.bergquistia_77_CuZn	Cell membrane		0.1722	0.0926	0.3975	0.7303	0.0504	0.0044	0.1724	0.4062	0.2532	0.0137
Xestospongia.bergquistia_90_CuZn	Cell membrane	Signal peptide	0.213	0.0802	0.2673	0.7486	0.0559	0.0086	0.3115	0.4366	0.3679	0.1259
Xestospongia.bergquistia_109_CuZn	Extracellular	Signal peptide	0.1436	0.1111	0.7471	0.1761	0.028	0.0048	0.2081	0.3296	0.1258	0.0031
Xestospongia.bergquistia_74_CuZn	Cytoplasm		0.5059	0.2093	0.3801	0.3127	0.0317	0.0096	0.2306	0.2714	0.1462	0.0185
Dictyostelium.discoideum_1_SODCuZn	Cytoplasm		0.8011	0.3125	0.3155	0.195	0.4981	0.0469	0.1107	0.0983	0.0492	0.048
Dictyostelium.discoideum_2_SODCuZn	Cytoplasm		0.7202	0.413	0.2178	0.1829	0.3119	0.0257	0.1783	0.0838	0.0477	0.1719
Dictyostelium.discoideum_3_SODCuZn	Cytoplasm	Peroxisomal targeting signal	0.773	0.3973	0.1636	0.1867	0.3392	0.0372	0.1683	0.0931	0.05	0.2645
Dictyostelium.discoideum_4_SODCuZn	Cytoplasm		0.7061	0.3297	0.2532	0.1808	0.257	0.0293	0.1338	0.0913	0.0519	0.0658
Trichoplax.adhaerens_SODCuZn	Cytoplasm		0.7626	0.3394	0.2492	0.2764	0.3802	0.0113	0.1061	0.1222	0.0439	0.0561
Arabidopsis.thaliana_1_SODCuZn	Cytoplasm		0.7949	0.3386	0.3782	0.292	0.3374	0.0327	0.3196	0.1874	0.1087	0.1481
Arabidopsis.thaliana_2_SODCuZn	Plastid	Chloroplast transit peptide	0.106	0.0724	0.0279	0.0883	0.1717	0.9883	0.0667	0.0539	0.0354	0.1683
Podospora.anserina_1_SODCuZn	Cytoplasm		0.7862	0.2439	0.4429	0.2273	0.3921	0.0346	0.1628	0.1035	0.0561	0.0403
Podospora.anserina_2_SODCuZn	Cytoplasm		0.7862	0.2439	0.4429	0.2273	0.3921	0.0346	0.1628	0.1035	0.0561	0.0403
C.crispus_CuZnSOD_1	Extracellular|Lysosome/Vacuole	Signal peptide	0.2065	0.0431	0.9116	0.1358	0.0433	0.0089	0.2443	0.6048	0.2269	0.0006
C.crispus_CuZnSOD_2	Extracellular	Signal peptide	0.1542	0.0513	0.7837	0.2323	0.0853	0.0056	0.2326	0.3585	0.2271	0.0067
P.nodorum_CuZnSOD_1	Cytoplasm		0.7389	0.271	0.4451	0.2299	0.3866	0.0237	0.1864	0.1321	0.0718	0.0562
P.nodorum_CuZnSOD_2	Mitochondrion	Mitochondrial transit peptide	0.0957	0.1175	0.0328	0.0406	0.8424	0.0038	0.0099	0.0291	0.0146	0.0024
P.nodorum_CuZnSOD_3	Extracellular		0.1039	0.0544	0.7322	0.4596	0.1057	0.0098	0.2854	0.1599	0.1618	0.0084
P.nodorum_CuZnSOD_4	Extracellular		0.1241	0.0608	0.8473	0.367	0.0858	0.0068	0.1603	0.0838	0.1048	0.0054

## Sheet: MnSOD
Protein_ID	Localizations	Signals	Cytoplasm	Nucleus	Extracellular	Cell membrane	Mitochondrion	Plastid	Endoplasmic reticulum	Lysosome/Vacuole	Golgi apparatus	Peroxisome			Localization	Cytoplasm	Nucleus	Extracellular	Cell membrane	Mitochondrion	Plastid	Endoplasmic reticulum	Lysosome/Vacuole	Golgi apparatus	Peroxisome
Acanthaster.planci_1_Mn	Mitochondrion	Mitochondrial transit peptide	0.1271	0.0893	0.0298	0.0771	0.9127	0.0099	0.0232	0.0774	0.0417	0.0572			Threshold	0.4761	0.5014	0.6173	0.5646	0.622	0.6395	0.609	0.5848	0.6494	0.7364
Amphimedon.queenslandica_20_Mn	Mitochondrion	Mitochondrial transit peptide	0.1551	0.0911	0.0209	0.0533	0.8989	0.0299	0.0262	0.0503	0.0326	0.0199
Amphimedon.queenslandica_33_Mn	Endoplasmic reticulum	Signal peptide	0.2961	0.0534	0.424	0.105	0.1099	0.0037	0.8842	0.3587	0.2285	0.0278
Amphimedon.queenslandica_34_Mn	Cytoplasm		0.744	0.3529	0.0927	0.0319	0.3867	0.0056	0.2451	0.2469	0.1804	0.1104
Branchiostoma.floridae_2_Mn	Mitochondrion	Mitochondrial transit peptide	0.1308	0.1105	0.0333	0.0789	0.9256	0.0052	0.0318	0.0437	0.0327	0.0142
Branchiostoma.floridae_37_Mn	Extracellular|Endoplasmic reticulum	Signal peptide	0.2107	0.0389	0.7429	0.1509	0.1366	0.0077	0.6815	0.2439	0.189	0.0154
Caenorhabditis.elegans_25_Mn	Mitochondrion	Mitochondrial transit peptide	0.1537	0.0892	0.0415	0.0612	0.9404	0.0064	0.0284	0.0446	0.0297	0.0116
Caenorhabditis.elegans_26_Mn	Mitochondrion	Mitochondrial transit peptide	0.1537	0.0892	0.0415	0.0612	0.9404	0.0064	0.0284	0.0446	0.0297	0.0116
Caenorhabditis.elegans_27_Mn	Mitochondrion	Mitochondrial transit peptide	0.1537	0.0892	0.0415	0.0612	0.9404	0.0064	0.0284	0.0446	0.0297	0.0116
Caenorhabditis.elegans_28_Mn	Mitochondrion	Mitochondrial transit peptide	0.1413	0.0953	0.0386	0.0579	0.9343	0.012	0.0235	0.0442	0.0237	0.0108
Capitella.teleta_16_Mn	Mitochondrion	Mitochondrial transit peptide	0.1314	0.0943	0.0411	0.0429	0.8956	0.0043	0.0107	0.0297	0.022	0.0072
Capitella.teleta_46_Mn	Endoplasmic reticulum	Signal peptide	0.238	0.0487	0.4761	0.1382	0.1154	0.0203	0.7943	0.3338	0.3513	0.0505
Capitella.teleta_31_Mn	Cytoplasm	Nuclear export signal	0.773	0.3679	0.0406	0.1798	0.2256	0.026	0.2354	0.1433	0.1932	0.0126
Ciona.intestinalis_21_Mn	Mitochondrion	Mitochondrial transit peptide	0.1643	0.0824	0.0295	0.047	0.9371	0.004	0.0311	0.0636	0.0329	0.0098
Danio.rerio_3_Mn	Mitochondrion	Mitochondrial transit peptide	0.1811	0.0966	0.0408	0.0936	0.9245	0.0016	0.0396	0.0734	0.0461	0.0223
Drosophila.melanogaster_30_Mn	Mitochondrion	Mitochondrial transit peptide	0.1678	0.1085	0.0561	0.0212	0.9441	0.0063	0.0267	0.0341	0.019	0.006
Ephydatia.muelleri_35_Mn	Lysosome/Vacuole	Signal peptide	0.3854	0.0924	0.3746	0.0679	0.0815	0.0008	0.3502	0.5741	0.2673	0.0004
Homo.sapiens_14_Mn	Mitochondrion	Mitochondrial transit peptide	0.1901	0.0902	0.0602	0.1087	0.9169	0.0017	0.055	0.0888	0.0586	0.0258
Homo.sapiens_4_Mn	Mitochondrion	Mitochondrial transit peptide	0.1832	0.0974	0.0592	0.0959	0.9356	0.0011	0.0429	0.0632	0.0527	0.0158
Homo.sapiens_7_Mn	Mitochondrion	Mitochondrial transit peptide	0.1687	0.1091	0.0665	0.1048	0.9168	0.0012	0.0503	0.0712	0.0464	0.026
Homo.sapiens_8_Mn	Mitochondrion	Mitochondrial transit peptide	0.1687	0.1091	0.0665	0.1048	0.9168	0.0012	0.0503	0.0712	0.0464	0.026
Homo.sapiens_5_Mn	Mitochondrion	Mitochondrial transit peptide	0.1832	0.0974	0.0592	0.0959	0.9356	0.0011	0.0429	0.0632	0.0527	0.0158
Homo.sapiens_9_Mn	Cytoplasm	Nuclear export signal	0.8598	0.3676	0.0464	0.1914	0.3738	0.1044	0.2964	0.0617	0.2796	0.1358
Homo.sapiens_11_Mn	Mitochondrion	Mitochondrial transit peptide	0.1726	0.1348	0.0671	0.0607	0.8515	0.002	0.1074	0.0884	0.0818	0.0766
Homo.sapiens_12_Mn	Mitochondrion	Mitochondrial transit peptide	0.1529	0.1176	0.0576	0.0622	0.8086	0.0012	0.1236	0.0882	0.0823	0.1611
Homo.sapiens_6_Mn	Cytoplasm|Nucleus	Nuclear localization signal	0.6597	0.5402	0.0891	0.2095	0.1936	0.0973	0.3535	0.0279	0.2504	0.058
Homo.sapiens_10_Mn	Cytoplasm		0.8042	0.3109	0.0402	0.2557	0.3035	0.0805	0.3271	0.106	0.2622	0.1395
Lingula.anatina_38_Mn	Endoplasmic reticulum	Peroxisomal targeting signal	0.2993	0.0745	0.2134	0.1576	0.3364	0.0797	0.7956	0.2057	0.1006	0.7092
Lingula.anatina_29_Mn	Mitochondrion	Mitochondrial transit peptide	0.1371	0.0985	0.0383	0.039	0.9014	0.0066	0.0159	0.0487	0.0392	0.003
Lingula.anatina_39_Mn	Extracellular|Lysosome/Vacuole	Signal peptide	0.1908	0.0387	0.7794	0.1436	0.0854	0.0101	0.4839	0.6184	0.2609	0.0006
Lingula.anatina_40_Mn	Extracellular|Lysosome/Vacuole	Signal peptide	0.2368	0.0447	0.8054	0.12	0.1989	0.0183	0.3752	0.6174	0.3255	0.0016
Lingula.anatina_41_Mn	Cell membrane	Signal peptide|Transmembrane domain	0.2079	0.0439	0.2371	0.6577	0.0673	0.0107	0.3043	0.4384	0.3906	0.0029
Lingula.anatina_42_Mn	Mitochondrion	Mitochondrial transit peptide	0.123	0.0533	0.0362	0.0752	0.831	0.2226	0.0789	0.0688	0.0493	0.0582
Mnemiopsis.leidyi_22_Mn	Mitochondrion	Mitochondrial transit peptide	0.0966	0.0961	0.0324	0.0501	0.8742	0.0118	0.0096	0.0527	0.0209	0.0189
Nematostella.vectensis_43_Mn	Endoplasmic reticulum	Signal peptide|Peroxisomal targeting signal	0.3106	0.0623	0.4529	0.1083	0.19	0.0102	0.7666	0.5326	0.3416	0.3426
Nematostella.vectensis_32_Mn	Cytoplasm	Nuclear export signal	0.837	0.2906	0.1059	0.0953	0.1652	0.0589	0.1581	0.1688	0.1645	0.0744
Nematostella.vectensis_15_Mn	Mitochondrion	Mitochondrial transit peptide	0.1404	0.086	0.0293	0.0736	0.8935	0.0137	0.0137	0.0474	0.024	0.0241
Oscarella.carmela_49_Mn	Cytoplasm		0.6317	0.1071	0.1365	0.1338	0.3999	0.4034	0.0456	0.1349	0.0971	0.0254
Oscarella.carmela_17_Mn	Mitochondrion	Mitochondrial transit peptide	0.1835	0.1352	0.0506	0.1008	0.8761	0.0067	0.0447	0.0829	0.0531	0.018
Oscarella.carmela_44_Mn	Endoplasmic reticulum	Signal peptide	0.2416	0.054	0.6081	0.1369	0.1136	0.0038	0.826	0.5438	0.4375	0.0129
Strongylocentrotus.purpuratus_45_Mn	Endoplasmic reticulum	Signal peptide	0.3107	0.0735	0.5587	0.1191	0.1339	0.0082	0.8998	0.4711	0.3752	0.0083
Strongylocentrotus.purpuratus_23_Mn	Mitochondrion	Mitochondrial transit peptide	0.1378	0.0956	0.0179	0.0468	0.7186	0.0745	0.0583	0.055	0.0469	0.0816
Sycon.ciliatum_50_Mn	Extracellular|Endoplasmic reticulum	Signal peptide	0.203	0.0523	0.775	0.0974	0.124	0.0374	0.8602	0.4085	0.4541	0.0264
Sycon.ciliatum_18_Mn	Mitochondrion	Mitochondrial transit peptide	0.113	0.0923	0.0341	0.1007	0.8608	0.0028	0.0229	0.0748	0.0332	0.0061
Tethya.wilhelma_36_Mn	Endoplasmic reticulum	Signal peptide	0.2958	0.0366	0.5108	0.1575	0.0926	0.0025	0.7784	0.4463	0.233	0.0146
Tethya.wilhelma_24_Mn	Mitochondrion	Mitochondrial transit peptide	0.1155	0.0873	0.0476	0.0527	0.911	0.0031	0.0127	0.0369	0.0183	0.0049
Xenopus.tropicalis_13_Mn	Mitochondrion	Mitochondrial transit peptide	0.18	0.0902	0.058	0.0816	0.9221	0.0007	0.0496	0.0755	0.071	0.0324
Xestospongia.bergquistia_19_Mn	Mitochondrion	Mitochondrial transit peptide	0.1495	0.0881	0.0215	0.0577	0.9073	0.0053	0.0251	0.0362	0.0388	0.0346
Xestospongia.bergquistia_47_Mn	Endoplasmic reticulum		0.2728	0.3064	0.1864	0.1487	0.1429	0.0254	0.4974	0.3185	0.306	0.1148
Xestospongia.bergquistia_48_Mn	Extracellular	Signal peptide	0.3713	0.0536	0.6602	0.143	0.0939	0.0025	0.3445	0.4511	0.3202	0.0021
Arabidopsis.thaliana_SODMn	Mitochondrion	Mitochondrial transit peptide	0.0863	0.0906	0.0261	0.0854	0.8466	0.1068	0.0235	0.059	0.0257	0.0582
Dictyostelium.discoideum_SODMn	Mitochondrion	Mitochondrial transit peptide	0.1611	0.0959	0.0281	0.0486	0.9055	0.0095	0.0156	0.0518	0.0245	0.042
Trichoplax.adhaerens_1_SODMn	Mitochondrion	Mitochondrial transit peptide	0.1155	0.0849	0.0325	0.0643	0.9043	0.0061	0.0147	0.0435	0.0272	0.0461
Trichoplax.adhaerens_2_SODMn	Cytoplasm	Nuclear export signal	0.8422	0.3473	0.0248	0.1001	0.1353	0.1804	0.2305	0.3103	0.2893	0.2646
Trichoplax.adhaerens_3_SODMn	Cytoplasm	Peroxisomal targeting signal	0.7581	0.3458	0.0171	0.0593	0.14	0.0087	0.1802	0.4323	0.4274	0.1234
Podospora	Peroxisome	Peroxisomal targeting signal	0.4096	0.1784	0.1392	0.017	0.2675	0.0018	0.1519	0.3037	0.1132	0.8327
Podospora.anserina_2_SODMn	Cytoplasm	Nuclear export signal|Peroxisomal targeting signal	0.8778	0.2348	0.0557	0.0726	0.283	0.1971	0.2704	0.4743	0.5919	0.2691
Monosiga.brevicollis_SODMn	Mitochondrion	Mitochondrial transit peptide	0.1585	0.0882	0.048	0.0874	0.7906	0.006	0.0171	0.0671	0.0314	0.0025
Algoriphagus.machipongonensis_SODMn	Cytoplasm		0.8693	0.2802	0.1061	0.0629	0.2181	0.0833	0.1464	0.1244	0.139	0.0965
Chondrus.crispus_1_SODMn	Cytoplasm	Peroxisomal targeting signal	0.845	0.3544	0.1232	0.0573	0.3313	0.0705	0.1857	0.2856	0.1462	0.1298
Chondrus.crispus_2_SODMn	Mitochondrion	Mitochondrial transit peptide	0.2226	0.0654	0.0551	0.0719	0.8603	0.0206	0.0351	0.0577	0.0516	0.005
Pyropia.yezoensis_SODMn	Cytoplasm	Peroxisomal targeting signal	0.8095	0.3111	0.2096	0.0631	0.2981	0.0954	0.3038	0.4974	0.2773	0.2153
