# Supplementary material for: Distribution and diversity of ROS-generating enzymes across the animal kingdom, with a focus on sponges (Porifera)
Source: BMC Biol. 2022 Sep 30;20:212. doi: 10.1186/s12915-022-01414-z (PMC9524095; doi:10.1186/s12915-022-01414-z)
Supplement: Supplementary file 4 — Additional file 4. Output from TargetP-2.0 analysis predicting presence of signal peptide target region. [file 12915_2022_1414_MOESM4_ESM.xlsx]

## Sheet: Rsod_TargetP_2.0_predictions
# TargetP-2.0	Organism: Non-Plant	Timestamp: 20220530030630
# ID	Prediction	OTHER	SP	mTP	CS Position
Drosophila.melanogaster_105_CuZnSOD	SP	0.002083	0.997773	0.000144	CS pos: 26-27. ADA-QH. Pr: 0.8828					Signal Peptide	35
Xenopus.tropicalis_67_CuZnSOD	SP	0.000333	0.99966	7e-06	CS pos: 18-19. CQG-EF. Pr: 0.7226
Danio.rerio_65_CuZnSOD	SP	0.044486	0.955302	0.000212	CS pos: 27-28. ASC-VR. Pr: 0.7684
Acanthaster.planci_61_CuZnSOD	OTHER	0.969922	0.013034	0.017044
Strongylocentrotus.purpuratus_66_CuZnSOD	OTHER	0.461081	0.43863	0.100289
Acanthaster.planci_62_CuZnSOD	OTHER	0.902968	0.049783	0.047249
Ciona.intestinalis_75_CuZnSOD	SP	0.006646	0.984825	0.008529	CS pos: 17-18. GHS-LS. Pr: 0.6336
Branchiostoma.floridae_63_CuZnSOD	OTHER	0.995099	0.004735	0.000166
Sycon.ciliatum_70_CuZnSOD	SP	0.045075	0.95479	0.000134	CS pos: 34-35. VQG-QD. Pr: 0.9439
Sycon.ciliatum_69_CuZnSOD	OTHER	0.950909	0.006329	0.042762
Sycon.ciliatum_68_CuZnSOD	SP	0.000742	0.999215	4.3e-05	CS pos: 25-26. GHC-RL. Pr: 0.8896
Xestospongia.bergquistia_74_CuZnSOD	SP	0.00675	0.993203	4.8e-05	CS pos: 23-24. TLG-SL. Pr: 0.8760
Amphimedon.queenslandica_71_CuZnSOD	SP	0.003356	0.996633	1e-05	CS pos: 23-24. CSA-NL. Pr: 0.8548
Ephydatia.muelleri_107_CuZnSOD	OTHER	0.994959	0.004969	7.2e-05
Ephydatia.muelleri_111_CuZnSOD	OTHER	0.99711	0.001915	0.000975
Tethya.wilhelma_72_CuZnSOD	SP	0.00811	0.991558	0.000332	CS pos: 31-32. ASA-HS. Pr: 0.4680
Tethya.wilhelma_73_CuZnSOD	SP	0.00811	0.991558	0.000332	CS pos: 31-32. ASA-HS. Pr: 0.4680
Sycon.ciliatum_104_CuZnSOD	SP	0.001652	0.998314	3.4e-05	CS pos: 18-19. VIG-DH. Pr: 0.9562
Sycon.ciliatum_102_CuZnSOD	SP	0.000385	0.999612	3e-06	CS pos: 23-24. CSA-AD. Pr: 0.6956
Sycon.ciliatum_103_CuZnSOD	SP	0.000404	0.999593	3e-06	CS pos: 25-26. TLA-QT. Pr: 0.8485
Sycon.ciliatum_100_CuZnSOD	OTHER	0.995662	0.000935	0.003403
Sycon.ciliatum_101_CuZnSOD	SP	0.003526	0.996353	0.000121	CS pos: 26-27. SVA-QS. Pr: 0.5955
Sycon.ciliatum_99_CuZnSOD	SP	0.013785	0.98593	0.000285	CS pos: 26-27. AQS-RR. Pr: 0.4189
Sycon.ciliatum_97_CuZnSOD	SP	0.013785	0.98593	0.000285	CS pos: 26-27. AQS-RR. Pr: 0.4189
Sycon.ciliatum_98_CuZnSOD	SP	0.013785	0.98593	0.000285	CS pos: 26-27. AQS-RR. Pr: 0.4189
Sycon.ciliatum_96_CuZnSOD	SP	0.013785	0.98593	0.000285	CS pos: 26-27. AQS-RR. Pr: 0.4189
Xestospongia.bergquistia_109_CuZnSOD	SP	0.004009	0.995939	5.2e-05	CS pos: 22-23. VEA-TG. Pr: 0.8921
Amphimedon.queenslandica_108_CuZnSOD	SP	0.000553	0.999423	2.4e-05	CS pos: 20-21. VAG-WG. Pr: 0.5923
B.floridae_93_CuZnSOD	OTHER	0.982858	0.000724	0.016418
Tethya.wilhelma_110_CuZnSOD	SP	5.1e-05	0.999948	1e-06	CS pos: 19-20. VHA-FR. Pr: 0.9527
Tethya.wilhelma_91_CuZnSOD	SP	0.001401	0.998555	4.4e-05	CS pos: 23-24. SLA-SQ. Pr: 0.7537
Tethya.wilhelma_92_CuZnSOD	SP	0.001401	0.998555	4.4e-05	CS pos: 23-24. SLA-SQ. Pr: 0.7537
Oscarella.carmela_95_CuZnSOD	SP	0.000125	0.999871	4e-06	CS pos: 20-21. VKG-AH. Pr: 0.9386
Ephydatia.muelleri_106_CuZnSOD	SP	0.000441	0.999527	3.2e-05	CS pos: 18-19. AYS-QS. Pr: 0.4126
Xestospongia.bergquistia_90_CuZnSOD	SP	0.001178	0.998814	8e-06	CS pos: 20-21. VSA-ID. Pr: 0.9609
Xestospongia.bergquistia_77_CuZnSOD	SP	6e-05	0.999935	5e-06	CS pos: 21-22. SQG-QT. Pr: 0.8917
Amphimedon.queenslandica_76_CuZnSOD	SP	0.0001	0.999899	1e-06	CS pos: 22-23. TEG-QT. Pr: 0.8734
Ciona.intestinalis_94_CuZnSOD	OTHER	0.957232	0.042194	0.000575
Tethya.wilhelma_79_CuZnSOD	SP	0.00129	0.99627	0.00244	CS pos: 21-22. ASA-QV. Pr: 0.5435
Tethya.wilhelma_80_CuZnSOD	SP	0.00129	0.99627	0.00244	CS pos: 21-22. ASA-QV. Pr: 0.5435
Tethya.wilhelma_85_CuZnSOD	OTHER	0.701393	0.240121	0.058486
Tethya.wilhelma_86_CuZnSOD	OTHER	0.670041	0.279336	0.050623
Tethya.wilhelma_88_CuZnSOD	OTHER	0.998374	0.001596	3e-05
Tethya.wilhelma_89_CuZnSOD	OTHER	0.998214	0.001755	3.1e-05
Tethya.wilhelma_87_CuZnSOD	SP	0.000839	0.998607	0.000555	CS pos: 21-22. SHS-AR. Pr: 0.4842
Tethya.wilhelma_78_CuZnSOD	SP	0.001125	0.996149	0.002726	CS pos: 21-22. ASA-QV. Pr: 0.5398
Tethya.wilhelma_83_CuZnSOD	OTHER	0.999567	0.000378	5.4e-05
Tethya.wilhelma_84_CuZnSOD	OTHER	0.999567	0.000378	5.4e-05
Tethya.wilhelma_81_CuZnSOD	SP	0.000221	0.999757	2.3e-05	CS pos: 22-23. AHA-GY. Pr: 0.9378
Tethya.wilhelma_82_CuZnSOD	SP	0.000561	0.999385	5.4e-05	CS pos: 18-19. AHA-GY. Pr: 0.9167
Ciona.intestinalis_112_CuZn	SP	0.000191	0.999805	4e-06	CS pos: 16-17. VAG-SK. Pr: 0.7114
